# Supplementary material for: Restoration of the prolyl-hydroxylase domain protein-3 oxygen-sensing mechanism is responsible for regulation of HIF2α expression and induction of sensitivity of myeloma cells to hypoxia-mediated apoptosis
Source: PLoS One. 2017 Dec 5;12(12):e0188438. doi: 10.1371/journal.pone.0188438 (PMC5716583; doi:10.1371/journal.pone.0188438)
Supplement: S1 File — (XLSX) [file pone.0188438.s001.xlsx]

## Sheet: Figure 1 Data
Figure 1C			Apoptosis Assay
	Trial 1		Trial 2		Trial 3			Final
	Normoxia	Hypoxia	Normoxia	Hypoxia	Normoxia	Hypoxia		MEAN	MEAN
No Treatment	7	18	7	26	17	27		10.3333	23.6667
Mock	16	24	15	29	25	20		18.6667	24.3333
HIF1 KO	20	56	23	56	18	50		20.3333	54
HIF2 KO	31	54	29	57	35	51		31.6667	54
								STD	STD
								5.7735	4.93288
								5.50757	4.50925
								2.51661	3.4641
								3.05505	3

## Sheet: Figure 2 Data
Figure 2B		VEGF ELISA
											Final		STD
		Trial 1		Trial2		Trial 3
		Normoxia	Hypoxia	Normoxia	Hypoxia	Normoxia	Hypoxia				Normoxia	Hypoxia
8226EV		100	200	99	175	100	199	99.6667	191.333		100	190	0.57735	14.1539
8226PHD3		75	110	69	135	75	130	73	125		73	125	3.4641	13.2288
Figure 2D		Apoptosis Assay
O2 Sensing Mechanism: 8226 EV vs. 8226 PHD3
48-h
	8226 EV	8226 EV	8226 PHD3	8226 PHD3
Trial	Normoxia	Hypoxia	Normoxia	Hypoxia
1	5	12	4.7	18.2
2	3.1	6.2	1.6	19
3	2.8	6.4	5.9	16.8
4	6.6	18	8.1	20.2
5	6.7	ND	9.2	22
6	7.5	17.3	7.4	21.5
						T.Test	8226 PHD3Hypoxia > 8226 EV
Average	5.28333	11.98	6.15	19.6167
STDEV	1.98335	5.68085	2.73989	1.99441
						p-value	0.0063635

## Sheet: Figure 3 Data
Figure 3 C		Apoptosis Assay
		8226EV Normoxia	8226PHD3 Normoxia	8226EV Hypoxia	8226PHD3 Hypoxia
Trial 1	0 μM 5-Aza	8	9	28	45
	2 μM 5-Aza	12	12	55	46
	4 μM 5-Aza	19	20	45	50
Trial 1	0 μM 5-Aza	7	8	25	41
	2 μM 5-Aza	15	15	56	46
	4 μM 5-Aza	20	21	56	53
Trial 1	0 μM 5-Aza	9	9	25	40
	2 μM 5-Aza	8	14	49	43
	4 μM 5-Aza	15	19	50
Trial 4	0 μM 5-Aza	8	12	23	42
	2 μM 5-Aza	12	14	41	50
	4 μM 5-Aza	17	20	51	48
	Mean
final	0 μM 5-Aza	8	8.66667	26	42
	2 μM 5-Aza	11.75	13.75	50.25	46.25
	4 μM 5-Aza	17.75	20	50.5	50.3333
	STDEV
	0 μM 5-Aza	0.816497	1.73205	2.06155	2.16025
	2 μM 5-Aza	2.87228	1.25831	6.89807	2.87228
	4 μM 5-Aza	2.21736	0.816497	4.50925	2.51661

## Sheet: Figure 4 Data
Figure 4A		Apoptosis Assay Bort-treatment
Cell Death in Presence of Bortezomib_Average of two trials
Trial 1
Sample	0 nM	0.1 nM	10 nM
8226 EV Normoxia	2.2	2	6.1
8226 EV Hypoxia	4.7	6.6	56.4
8226 PHD3 Normoxia	4.4	4.5	4.6
8226 PHD3 Hypoxia	11.7	10.4	69.7
Trial 2
Sample	0 nM	1 nM	10 nM
8226 EV Normoxia	5.2	5.3	17.3
8226 EV Hypoxia	12.3	14.1	44.9
8226 PHD3 Normoxia	5.1	5.7	29.5
8226 PHD3 Hypoxia	18.2	18.3	54.1
Trial 3
8226 EV Normoxia	4	4	12
8226 EV Hypoxia	9	10	51
8226 PHD3 Normoxia	5	5	17	STDEV
8226 PHD3 Hypoxia	15	14	63
Mean	0 nM	1 nM	10 nM		STDEV	0 nM	1 nM	10 nM
8226 EV Normoxia	3.8	3.76667	11.8		8226 EV Normoxia	1.50997	1.66233	5.60268
8226 EV Hypoxia	8.66667	10.2333	50.7667		8226 PHD3 Normoxia	3.81095	3.75544	5.75355
8226 PHD3 Normoxia	4.83333	5.06667	17.0333		8226 EV Hypoxia	0.378594	0.602771	12.45
8226 PHD3 Hypoxia	14.9667	14.2333	62.2667		8226 PHD3 Hypoxia	3.25013	3.95517	7.82581
Figure 4B
Trial 1
Sample	0 nM	1 nM	10 nM
8226 EV Normoxia	3.9	4.6	7.4
8226 EV Hypoxia	12.3	37.2	44.3
8226 PHD3 Normoxia	4.5	6.6	9.9
8226 PHD3 Hypoxia	20	18.1	22.3
Trial 2
Sample	0 nM	1 nM	10 nM
8226 EV Normoxia	8.1	5.6	6.2
8226 EV Hypoxia	18.5	26.7	45.2
8226 PHD3 Normoxia	15.7	12.2	9.4
8226 PHD3 Hypoxia	44.7	25	25
Trial 3
Sample	0 nM	1 nM	10 nM
8226 EV Normoxia	6	5.1	7
8226 EV Hypoxia	15	33	44
8226 PHD3 Normoxia	10	11.2	8.4
8226 PHD3 Hypoxia	20.9	24	24
MEAN	0 nM	1 nM	10 nM		STDEV	0 nM	1 nM	10 nM
8226 EV Normoxia	6	5.1	6.86667		8226 EV Normoxia	2.1	0.5	0.61101
8226 EV Hypoxia	15.2667	32.3	44.5		8226 EV Hypoxia	3.10859	5.28488	0.6245
8226 PHD3 Normoxia	10.0667	10	9.23333		8226 PHD3 Normoxia	5.6003	2.98664	0.763763
8226 PHD3 Hypoxia	28.5333	22.3667	23.7667		8226 PHD3 Hypoxia	14.008	3.72872	1.36504
Figure 4C	VEGF ELISA
	Average pgVEGF		Fold Change
8226 EV Normoxia Control	1930		100					Normoxia	Hypoxia
8226 EV Hypoxia Control	3960		205.181			8226 EV	Control	100	205
8226 EV Normoxia 1 nM	1676.25		86.8523			8227 EV	1 nM	87	154
8226 EV Hypoixa 1 nM	2985		154.663			8228 EV	10 nM	75	152
8226 EV Normoxia 10 nM	1452		75.2332			8229 EV	100 nM	60	145
8227 EV Hypoxia 10 nM	2935		152.073			8226 PHD3	Control	71	125
8226 EV Normoxia 100 nM	1171.25		60.6865			8227 PHD3	1 nM	43	94
8227 EV Hypoxia 100 nM	2810		145.596			8228 PHD3	10 nM	43	97
8226 PHD3 Normoxia Control	1383		71.658			8229 PHD3	100 nM	37	92
8226 PHD3 Hypoxia Control	2046		106.01
8226 PHD3 Normoxia 1 nM	826		42.7979
8226PHD3 Hypoixa 1 nM	1820.5		94.3264
8226 PHD3 Normoxia 10 nM	846		43.8342
8227 PHD3 Hypoxia 10 nM	1871.25		96.956
8226 PHD3 Normoxia 100 nM	717.75		37.1891
8227 PHD3 Hypoxia 100 nM	1783.5		92.4093
